# Supplementary material for: Hydrogen and Oxygen Stable Isotope Fractionation in Body Fluid Compartments of Dairy Cattle According to Season, Farm, Breed, and Reproductive Stage
Source: PLoS One. 2015 May 21;10(5):e0127391. doi: 10.1371/journal.pone.0127391 (PMC4440727; doi:10.1371/journal.pone.0127391)
Supplement: S1 Dataset — Legend: sid = sample identification code; pid = animal identification code; season = sampling season (winter, summer); breed = animal breed (modenese = Modenese, itfriesian = Italian Friesian); farm (farmcr, farmbs); group = reproductive stage (IFHEIF = Italian Friesian heifer, IFPRIM = Italian Friesian primiparous, IFPLUR = Italian Friesian pluriparous, MOHEIF = Modenese heifer, MOPRIM = Modenese primiparous, MOPLUR = Modenese pluriparous); parity = number of calving at the sampling time; birthday = date of birth; age_days = age (days); age_months = age (months); sampling_date = date of sampling; d2Hfec = δ2H in fecal water; d18Ofec = δ18O in fecal water; d2Hur = δ2H in urine; d18Our = δ18O in urine; d2Hpl = δ2H in blood plasma; d18Opl = δ18O in blood plasma; DIM = days from calving; d2Hmilk = δ2H in milk; d18Omilk = δ18O in milk; ffplfeh = fractionation factor from blood plasma to fecal water for H; ffplfeo = fractionation factor from blood plasma to fecal water for O; ffplurh = fractionation factor from blood plasma to urine for H; ffpluro = fractionation factor from blood plasma to urine for O; ffplmih = fractionation factor from blood plasma to milk for H; ffplmio = fractionation factor from blood plasma to milk for O; defec = deuterium excess in fecal water; deuri = deuterium excess in urine; = depla = deuterium excess in blood plasma; demilk = deuterium excess in milk. (XLS) [file pone.0127391.s001.xls]

## Sheet: data
sid	pid	season	breed	farm	group	parity	birthday	age_days	age_months	sampling_date	d2Hfec	d18Ofec	d2Hur	d18Our	d2Hpl	d18Opl	DIM	d2Hmilk	d18Omilk	ffplfeh	ffplfeo	ffplurh	ffpluro	ffplmih	ffplmio	defec	deuri	depla	demilk
G276	79	winter	itfriesian	farmcr	IFHEIF	0	2009-10-25	823	27.0724	2012-01-26	-37.7	-5	-44.1	-6.2	-39.93	-5.1	-25			1.00232	1.0001	0.995657	0.998894			2.3	5.5	0.87
G277	80	winter	itfriesian	farmcr	IFHEIF	0	2009-11-01	816	26.9834	2012-01-26	-38.4	-5.4	-42.4	-6	-37.71	-5	-25			0.999283	0.999598	0.995126	0.998995			4.8	5.6	2.29
G278	82	winter	itfriesian	farmcr	IFHEIF	0	2009-11-17	800	26.453	2012-01-26	-34.4	-5.6	-38.9	-5.8	-40.3	-5.2	-85			1.00615	0.999598	1.00146	0.999397			10.4	7.5	1.3
G279	85	winter	itfriesian	farmcr	IFHEIF	0	2009-11-28	789	26.0884	2012-01-26	-40.8	-6.3	-44.4	-5.8	-41.17	-5.4	-25			1.00039	0.999095	0.996631	0.999598			9.6	2	2.03
G280	93	winter	itfriesian	farmcr	IFHEIF	0	2010-02-07	718	23.7348	2012-01-26	-40.9	-6.3	-45.8	-6.4	-40.57	-5.6	-73			0.999656	0.999296	0.994549	0.999195			9.5	5.4	4.23
G281	26	winter	itfriesian	farmcr	IFPRIM	1	2009-01-18	1103	36.5635	2012-01-26	-44.1	-6	-46.5	-7	-45.11	-6.3	100	-47.9	-6.7	1.00106	1.0003	0.998544	0.999296	0.997078	0.999597	3.9	9.5	5.29	5.7
G282	29	winter	itfriesian	farmcr	IFPRIM	1	2008-02-11	1445	47.9006	2012-01-26	-45.8	-6.2	-47.1	-7.1	-44.98	-6.2	127	-45	-6.7	0.999141	1	0.99778	0.999094	0.999979	0.999497	3.8	9.7	4.62	8.6
G283	54	winter	itfriesian	farmcr	IFPRIM	1	2009-06-24	946	31.3591	2012-01-26	-39.5	-6.5	-47.1	-6.6	-48.67	-5.9	99	-45.5	-6.5	1.00964	0.999396	1.00165	0.999296	1.00333	0.999396	12.5	5.7	-1.47	6.5
G284	63	winter	itfriesian	farmcr	IFPRIM	1	2009-07-29	911	30.1989	2012-01-26	-48.9	-6.2	-49.3	-6.7	-48.55	-6	63	-48.4	-6.7	0.999632	0.999799	0.999212	0.999296	1.00016	0.999296	0.7	4.3	-0.55	5.2
G285	81	winter	itfriesian	farmcr	IFPRIM	1	2009-11-06	811	26.884	2012-01-26	-44.1	-5.4	-47.2	-6.3	-46.98	-6.4	44	-44.3	-5.8	1.00302	1.00101	0.999769	1.0001	1.00281	1.0006	-0.9	3.2	4.22	2.1
G286	77	winter	itfriesian	farmcr	IFPLUR	3	2006-06-14	2052	68.0221	2012-01-26	-38.1	-5.1	-43.3	-6.5	-44.2	-6	160	-44.5	-6.5	1.00638	1.00091	1.00094	0.999497	0.999686	0.999497	2.7	8.7	3.8	7.5
G287	111	winter	itfriesian	farmcr	IFPLUR	3	2007-05-21	1711	56.7182	2012-01-26	-47.6	-6.2	-48.3	-7.1	-45.19	-6.3	77	-49.6	-6.9	0.997476	1.0001	0.996743	0.999195	0.995381	0.999396	2	8.5	5.21	5.6
G288	112	winter	itfriesian	farmcr	IFPLUR	3	2007-05-21	1711	56.7182	2012-01-26	-46.7	-6.4	-48.9	-7	-49.51	-6.4	30	-47.1	-6.8	1.00296	1	1.00064	0.999396	1.00254	0.999597	4.5	7.1	1.69	7.3
G289	301	winter	itfriesian	farmcr	IFPLUR	5	2005-06-05	2426	80.4199	2012-01-26	-48.8	-6.2	-48.7	-6.9	-43.8	-6.2	46	-47.2	-6.5	0.994771	1	0.994876	0.999296	0.996444	0.999698	0.8	6.5	5.8	4.8
G290	406	winter	itfriesian	farmcr	IFPLUR	3	2006-06-06	2060	68.2873	2012-01-26	-41.16	-6.4	-47	-6.9	-45.6	-6.2	156	-48.1	-6.6	1.00465	0.999799	0.998533	0.999296	0.997381	0.999598	10.04	8.2	4	4.7
G311	413	winter	modenese	farmbs	MOHEIF	0	2010-02-23	707	23.4365	2012-01-31	-36.9	-4.7	-42.2	-5.6	-37.3	-4.9	-34			1.00042	1.0002	0.99491	0.999297			0.7	2.6	1.9
G312	415	winter	modenese	farmbs	MOHEIF	0	2010-03-03	699	23.1713	2012-01-31	-39.5	-4.7	-40.9	-5.8	-36.3	-4.9	-42			0.996679	1.0002	0.995227	0.999096			-1.9	5.5	2.9
G313	416	winter	modenese	farmbs	MOHEIF	0	2010-03-04	698	23.1381	2012-01-31	-33.3	-4.2	-35.9	-5.4	-33.6	-4.3	-61			1.00031	1.0001	0.99762	0.998895			0.3	7.3	0.8
G315	425	winter	modenese	farmbs	MOHEIF	0	2010-03-27	675	22.3757	2012-01-31	-35.5	-5	-40.7	-5.8	-34.9	-4.8	-47			0.999378	0.999799	0.99399	0.998995			4.5	5.7	3.5
G316	307	winter	modenese	farmbs	MOPRIM	1	2009-03-08	1059	35.105	2012-01-31	-44.8	-5.8	-46.5	-6.5	-43.8	-5.6	143	-47	-5.8	0.998954	0.999799	0.997176	0.999095	0.996653	0.999799	1.6	5.5	1	-0.6
G317	317	winter	modenese	farmbs	MOPRIM	1	2009-05-19	987	32.7182	2012-01-31	-40	-5.5	-44.5	-6.5	-42.5	-5.7	127	-45.8	-6.5	1.00261	1.0002	0.997911	0.999195	0.996554	0.999195	4	7.5	3.1	6.2
G318	319	winter	modenese	farmbs	MOPRIM	1	2009-06-03	972	32.221	2012-01-31	-39.9	-5.6	-43.2	-6.2	-40.1	-5.4	160	-43.3	-6.4	1.00021	0.999799	0.99677	0.999196	0.996666	0.998995	4.9	6.4	3.1	7.9
G319	323	winter	modenese	farmbs	MOPRIM	1	2009-07-17	928	30.7624	2012-01-31	-42.1	-5.8	-45	-6.3	-43.6	-5.6	31	-46.4	-6.2	1.00157	0.999799	0.998536	0.999296	0.997072	0.999397	4.3	5.4	1.2	3.2
G320	325	winter	modenese	farmbs	MOPRIM	1	2009-07-20	925	30.663	2012-01-31	-45	-5.7	-44.9	-6.7	-39.5	-5.8	113	-47.4	-6.6	0.994274	1.0001	0.994378	0.999095	0.991775	0.999195	0.6	8.7	6.9	5.4
G321	24	winter	modenese	farmbs	MOPLUR	3	2007-12-21	1502	49.7901	2012-01-31	-45.8	-5.9	-45.5	-6.6	-45.4	-5.7	16	-52.3	-6.3	0.999581	0.999799	0.999895	0.999095	0.992772	0.999397	1.4	7.3	0.2	-1.9
G322	29	winter	modenese	farmbs	MOPLUR	3	2007-09-29	1585	52.5414	2012-01-31	-44.1	-6	-45.6	-6.9	-43.7	-5.9	50	-52.6	-6.7	0.999582	0.999899	0.998013	0.998994	0.990693	0.999195	3.9	9.6	3.5	1
G323	96	winter	modenese	farmbs	MOPLUR	3	2007-04-28	1739	57.6464	2012-01-31	-42.8	-6	-43.8	-6.7	-47.3	-5.6	134	-46.8	-6.3	1.00472	0.999598	1.00367	0.998894	1.00052	0.999296	5.2	9.8	-2.5	3.6
G324	112	winter	modenese	farmbs	MOPLUR	4	2007-02-25	1801	59.7017	2012-01-31	-47.1	-5.7	-44.5	-6.6	-45.8	-5.9	26	-52.4	-6.9	0.998638	1.0002	1.00136	0.999296	0.993083	0.998994	-1.5	8.3	1.4	2.8
G325	179	winter	modenese	farmbs	MOPLUR	3	2007-08-12	1633	54.1326	2012-01-31	-45.9	-5.7	-40.8	-6.4	-47.9	-5.5	33	-48.4	-6.2	1.0021	0.999799	1.00746	0.999095	0.999475	0.999296	-0.3	10.4	-3.9	1.2
G326	21	winter	itfriesian	farmbs	IFPLUR	3	2007-04-22	1745	57.8453	2012-01-31	-45.8	-6.2	-51.7	-7.2	-49.4	-6	86	-53	-6.5	1.00379	0.999799	0.99758	0.998793	0.996213	0.999497	3.8	5.9	-1.4	-1
G327	55	winter	itfriesian	farmbs	IFPLUR	4	2006-10-16	1933	64.0773	2012-01-31	-52.9	-6.4	-50.1	-7.1	-48.5	-6.3	23	-53	-6.9	0.995376	0.999899	0.998318	0.999195	0.995271	0.999396	-1.7	6.7	1.9	2.2
G328	66	winter	itfriesian	farmbs	IFPLUR	3	2007-05-12	1725	57.1823	2012-01-31	-50.3	-6.3	-50	-6.3	-45.8	-6.2	106	-51.1	-6.8	0.995284	0.999899	0.995598	0.999899	0.994446	0.999396	0.1	0.4	3.8	3.3
G329	116	winter	itfriesian	farmbs	IFPLUR	3	2007-05-05	1732	57.4144	2012-01-31	-45.6	-6.3	-49.3	-6.3	-44.6	-6.3	126	-49.8	-7	0.998953	1	0.995081	1	0.994557	0.999296	4.8	1.1	5.8	6.2
G330	139	winter	itfriesian	farmbs	IFPLUR	3	2006-11-02	1916	63.5138	2012-01-31	-48.4	-6.3	-55.2	-6.3	-45.2	-6.1	146	-52.2	-6.9	0.996649	0.999799	0.989527	0.999799	0.992669	0.999195	2	-4.8	3.6	3
G987	15	summer	itfriesian	farmcr	IFPRIM	1	2007-12-23	1654	54.8287	2012-07-03	-41.3	-4.8	-38.8	-5.6	-43.2	-5.4	80	-44	-5.5	1.00199	1.0006	1.0046	0.999799	0.999164	0.999899	-2.9	6	0	0
G988	51	summer	itfriesian	farmcr	IFPRIM	1	2009-05-12	1148	38.0552	2012-07-03	-43.4	-5.3	-39.6	-6.2	-43.1	-5.4	134	-44.9	-5.8	0.999686	1.0001	1.00366	0.999196	0.998119	0.999598	-1	10	0.1	1.5
G989	82	summer	itfriesian	farmcr	IFPRIM	1	2009-11-17	959	31.7901	2012-07-03	-43.6	-4.9	-40.3	-5.8	-40.7	-5.1	70	-41.7	-5.5	0.996977	1.0002	1.00042	0.999296	0.998958	0.999598	-4.4	6.1	0.1	2.3
G990	93	summer	itfriesian	farmcr	IFPRIM	1	2010-02-07	877	29.0718	2012-07-03	-45.8	-5.2	-38.6	-6	-37.3	-5.6	93	-45.1	-5.9	0.991171	1.0004	0.99865	0.999598	0.991898	0.999698	-4.2	9.4	7.5	2.1
G991	108	summer	itfriesian	farmcr	IFPRIM	1	2007-05-30	1861	61.6906	2012-07-03	-44.4	-5.1	-37.8	-5.8	-39.4	-5.5	142	-42.2	-5.8	0.994795	1.0004	1.00167	0.999698	0.997085	0.999698	-3.6	8.6	4.6	4.2
G992	61	summer	itfriesian	farmcr	IFPLUR	2	2008-05-23	1502	49.7901	2012-07-03	-43.3	-4.7	-40.6	-6	-37	-5.3	135	-42.4	-5.6	0.993458	1.0006	0.996262	0.999296	0.994393	0.999698	-5.7	7.4	5.4	2.4
G993	65	summer	itfriesian	farmcr	IFPLUR	3	2007-06-23	1837	60.895	2012-07-03	-43.5	-5.1	-37.7	-6.2	-44.4	-5.6	140	-45.9	-5.5	1.00094	1.0005	1.00701	0.999397	0.99843	1.0001	-2.7	11.9	0.4	-1.9
G994	91	summer	itfriesian	farmcr	IFPLUR	4	2005-03-29	2653	87.9448	2012-07-03	-44.9	-5.4	-42.2	-6.2	-43.4	-5.8	139	-43.6	-6.1	0.998432	1.0004	1.00125	0.999598	0.999791	0.999698	-1.7	7.4	3	5.2
G995	105	summer	itfriesian	farmcr	IFPLUR	3	2007-06-20	1840	60.9945	2012-07-03	-41.6	-4.9	-43	-6.1	-43.3	-5.9	165	-41.9	-6.2	1.00178	1.00101	1.00031	0.999799	1.00146	0.999698	-2.4	5.8	3.9	7.7
G996	112	summer	itfriesian	farmcr	IFPLUR	3	2007-05-21	1870	61.989	2012-07-03	-41.2	-4.7	-38.9	-5.5	-41.4	-4.6	189	-39.4	-5.2	1.00021	0.9999	1.00261	0.999096	1.00209	0.999397	-3.6	5.1	-4.6	2.2
G997	45	summer	itfriesian	farmcr	IFHEIF	0	2010-05-30	765	25.3923	2012-07-03	-36.4	-2.8	-37.8	-3.8	-33.4	-2.8	-72			0.996896	1	0.995448	0.998997			-14	-7.4	-11
G998	56	summer	itfriesian	farmcr	IFHEIF	0	2009-07-17	1082	35.9006	2012-07-03	-34.2	-2.3	-37.1	-3.5	-37.4	-2.2	-45			1.00332	0.9999	1.00031	0.998697			-15.8	-9.1	-19.8
G999	86	summer	itfriesian	farmcr	IFHEIF	0	2009-12-14	932	30.9282	2012-07-03	-41.9	-3.6	-42.1	-4.3	-41.9	-3.4	-35			1	0.999799	0.999791	0.999097			-13.1	-7.7	-14.7
H001	90	summer	itfriesian	farmcr	IFHEIF	0	2010-01-30	885	29.3702	2012-07-03	-37.6	-2.7	-37.4	-3.7	-36.2	-2.4	-65			0.998547	0.999699	0.998755	0.998697			-16	-7.8	-17
H002	88	summer	itfriesian	farmcr	IFHEIF	0	2009-12-24	922	30.5967	2012-07-03	-30.9	-2.8	-38.3	-4	-39.7	-2.7	-94			1.00916	0.9999	1.00146	0.998696			-8.5	-6.3	-18.1
H009	311	summer	modenese	farmbs	MOPRIM	1	2009-03-27	1197	39.6796	2012-07-06	-34.9	-3.4			-40.2	-3.4	92	-38.5	-4	1.00552	1			1.00177	0.999398	-7.7		-13	-6.5
H010	314	summer	modenese	farmbs	MOPRIM	1	2009-03-30	1194	39.5801	2012-07-06	-41.4	-4.1	-36.9	-5.1	-38.3	-4	38	-39	-4.7	0.996777	0.9999	1.00146	0.998896	0.999272	0.999297	-8.6	3.9	-6.3	-1.4
H011	418	summer	modenese	farmbs	MOPRIM	1	2010-03-12	847	28.0773	2012-07-06	-37	-3.4			-32.7	-3.1	109	-37.4	-3.9	0.995555	0.999699			0.995141	0.999198	-9.8		-7.9	-6.2
H012	425	summer	modenese	farmbs	MOPRIM	1	2010-03-27	832	27.5801	2012-07-06	-37.8	-3.6	-42	-5	-38	-3.2	102	-41.8	-4.1	1.00021	0.999599	0.995842	0.998194	0.99605	0.999097	-9	-2	-12.4	-9
H013	429	summer	modenese	farmbs	MOPRIM	1	2010-05-27	771	25.558	2012-07-06	-35.3	-3.6			-35.4	-3.4	40	-37.1	-4.2	1.0001	0.999799			0.998238	0.999197	-6.5		-8.2	-3.5
H014	37	summer	modenese	farmbs	MOPLUR	7	2004-02-24	3055	101.271	2012-07-06	-37.8	-3.4	-41.5	-4.5	-39.4	-3.6	49	-40.8	-4.1	1.00167	1.0002	0.997814	0.999097	0.998543	0.999498	-10.6	-5.5	-10.6	-8
H015	124	summer	modenese	farmbs	MOPLUR	4	2007-04-22	1902	63.0497	2012-07-06	-38.1	-3.5	-37	-4.3	-35.5	-3.3	119	-38.5	-4.1	0.997304	0.999799	0.998445	0.998997	0.99689	0.999197	-10.1	-2.6	-9.1	-5.7
H016	202	summer	modenese	farmbs	MOPLUR	3	2008-01-03	1646	54.5635	2012-07-06	-32.4	-4.2			-35.8	-3.1	93	-35.9	-3.8	1.00353	0.998897			0.999896	0.999298	1.2		-11	-5.5
H017	217	summer	modenese	farmbs	MOPLUR	3	2008-03-22	1567	51.9448	2012-07-06	-43	-3.9	-36.8	-3.8	-41.8	-3.8	72	-41.5	-4.7	0.998748	0.9999	1.00522	1	1.00031	0.999097	-11.8	-6.4	-11.4	-3.9
H018	220	summer	modenese	farmbs	MOPLUR	3	2008-04-08	1550	51.3812	2012-07-06	-40.6	-4.3	-40.8	-4.7	-39.3	-3.9	92	-39	-4.5	0.998647	0.999598	0.998439	0.999197	1.00031	0.999398	-6.2	-3.2	-8.1	-3
H019	55	summer	itfriesian	farmbs	IFPLUR	4	2006-10-16	2090	69.3149	2012-07-06	-40.1	-4.9	-42.8	-4.4	-42.4	-4.4	180	-38.9	-4.9	1.0024	0.999498	0.999582	1	1.00365	0.999498	-0.9	-7.6	-7.2	0.300001
H020	78	summer	itfriesian	farmbs	IFPLUR	3	2007-02-07	1976	65.5359	2012-07-06	-43	-3.3			-39.7	-4.5	94	-42	-5.1	0.996564	1.00121			0.997605	0.999397	-16.6		-3.7	-1.2
H021	97	summer	itfriesian	farmbs	IFPLUR	5	2005-09-28	2473	82.011	2012-07-06	-41.1	-4.6	-38.6	-3.3	-40.1	-4.2	168	-33.4	-5	0.998958	0.999598	1.00156	1.0009	1.00698	0.999197	-4.3	-12.2	-6.5	6.6
H022	139	summer	itfriesian	farmbs	IFPLUR	3	2006-11-02	2073	68.7514	2012-07-06	-40	-4.2	-41.3	-5.1	-39.9	-4	216	-33	-4.4	0.999896	0.999799	0.998542	0.998896	1.00719	0.999598	-6.4	-0.5	-7.9	2.2
H023	145	summer	itfriesian	farmbs	IFPLUR	3	2006-12-18	2027	67.2265	2012-07-06	-39	-4.4	-45.1	-5	-41	-3.9	135	-38.7	-5.1	1.00209	0.999498	0.995725	0.998896	1.0024	0.998795	-3.8	-5.1	-9.8	2.1
H024	325	summer	modenese	farmbs	MOHEIF	0	2009-07-20	1082	35.9006	2012-07-06	-29.9	-1.1			-38.2	-1.3	-45			1.00863	1.0002					-21.1		-27.8
H025	430	summer	modenese	farmbs	MOHEIF	0	2010-05-30	768	25.4917	2012-07-06	-33.1	-1.7	-28.1	-2.7	-29.5	-1.6	-53			0.996291	0.9999	1.00144	0.998898			-19.5	-6.5	-16.7
H026	443	summer	modenese	farmbs	MOHEIF	0	2010-07-26	711	23.6022	2012-07-06					-27.9	-1	-206											-19.9
H027	458	summer	modenese	farmbs	MOHEIF	0	2010-10-09	636	21.116	2012-07-06	-28.6	-1.7	-32.5	-2.8	-28.2	-1.4	-162			0.999588	0.9997	0.995575	0.998598			-15	-10.1	-17
H028	434	summer	modenese	farmbs	MOHEIF	0	2010-06-25	742	24.6298	2012-07-06	-30.7	-2.3	-33.2	-3	-34.4	-2.2	-77			1.00383	0.9999	1.00124	0.999198			-12.3	-9.2	-16.8
